# Supplementary material for: Robust performance of a live bacterial therapeutic chassis lacking the colibactin gene cluster
Source: PLoS One. 2023 Feb 2;18(2):e0280499. doi: 10.1371/journal.pone.0280499 (PMC9894410; doi:10.1371/journal.pone.0280499)
Supplement: S1 Table — Successful removal of the colibactin production loci in Δpks SYNB8802 prevents expression of clbS gene responsible for colibactin resistance (in red). clbS expression is retained in SYNB8802. (XLSX) [file pone.0280499.s001.xlsx]

## Sheet: Sheet1
log2FoldChange	Gene _ID	padj	∆pks SYNB8802-1	∆pks SYNB8802-2	∆pks SYNB8802-3	SYNB8802-1	SYNB8802-2	SYNB8802-3
-16.4952	clbB	4.33259e-132	1.80453	1.91178	1.05244	120721	160455	164950
-3.63004	clbS	2.24777e-102	1886.64	2231.05	2753.18	32289.5	27548.3	25211.4
-14.1508	clbI	7.20897e-77	1.80453	1.91178	0	17317.1	24918.6	27978.5
-16.4947	clbH	8.65198e-41	0	0.955892	0	24897.4	32676.1	38524.4
-16.1969	clbC	2.79599e-39	0.902266	0	0	19384.4	28878.9	29910.9
-15.6678	clbD	6.38225e-37	0	0	0	7426.19	9371.12	11017.1
-15.5218	clbF	4.24538e-36	0	0	0	6273.51	8797.21	10067.2
-13.134	clbA	1.35333e-34	1.80453	0	0	5791.33	6540.91	5027.05
-15.0394	clbG	7.0745e-34	0	0.955892	0	8563.34	12549.2	13932.1
-14.8953	clbP	7.96978e-34	0	0	0	5417.79	5370.51	5493.85
-14.8507	clbO	1.27852e-33	0	0.955892	0	10012	10915	9820.16
-14.205	clbQ	9.04413e-31	0.902266	0	0	6380.08	6471.14	6802.84
-13.3063	clbR	6.95266e-27	0	0	0	1962.86	1711.88	1737.71
-13.3105	clbE	9.39708e-27	0	0	0	1524.14	1803.27	2101.13
